# Supplementary material for: Magnetic resonance imaging anatomy of the rabbit brain at 3 T
Source: Acta Vet Scand. 2015 Aug 28;57(1):47. doi: 10.1186/s13028-015-0139-6 (PMC4551377; doi:10.1186/s13028-015-0139-6)
Supplement: Additional file 1: — 1. Complete image series of a transverse TSE T2w sequence in one rabbit. 2. Complete image series of a sagittal TSE T2w sequence in the same rabbit as in Additional file 1: 1. 3. Complete image series of a dorsal TSE T2w sequence in the same rabbit as in Additional file 1: 1. 4. Complete image series of a FLAIR longTR CLEAR sequence in the same rabbit as in Additional file 1: 1. 5. Complete image series of a precontrast T1w 3D (TFE SENSE) sequence in the same rabbit as in Additional file 1: 1. 6. Complete image series of a postcontrast T1w 3D (TFE SENSE) sequence in the same rabbit as in Additional file 1: 1. [file 13028_2015_139_MOESM1_ESM.zip]

Archive with 380 entries (371 files):
- Brain_2200809/
- Brain_2200809/.DS_Store
- __MACOSX/
- __MACOSX/Brain_2200809/
- __MACOSX/Brain_2200809/._.DS_Store
- Brain_2200809/FLAIR_LongTR_401/
- Brain_2200809/FLAIR_LongTR_401/IM-0002-0001.jpg
- Brain_2200809/FLAIR_LongTR_401/IM-0002-0002.jpg
- Brain_2200809/FLAIR_LongTR_401/IM-0002-0003.jpg
- Brain_2200809/FLAIR_LongTR_401/IM-0002-0004.jpg
- Brain_2200809/FLAIR_LongTR_401/IM-0002-0005.jpg
- Brain_2200809/FLAIR_LongTR_401/IM-0002-0006.jpg
- Brain_2200809/FLAIR_LongTR_401/IM-0002-0007.jpg
- Brain_2200809/FLAIR_LongTR_401/IM-0002-0008.jpg
- Brain_2200809/FLAIR_LongTR_401/IM-0002-0009.jpg
- Brain_2200809/FLAIR_LongTR_401/IM-0002-0010.jpg
- Brain_2200809/FLAIR_LongTR_401/IM-0002-0011.jpg
- Brain_2200809/FLAIR_LongTR_401/IM-0002-0012.jpg
- Brain_2200809/FLAIR_LongTR_401/IM-0002-0013.jpg
- Brain_2200809/FLAIR_LongTR_401/IM-0002-0014.jpg
- Brain_2200809/FLAIR_LongTR_401/IM-0002-0015.jpg
- Brain_2200809/FLAIR_LongTR_401/IM-0002-0016.jpg
- Brain_2200809/FLAIR_LongTR_401/IM-0002-0017.jpg
- Brain_2200809/FLAIR_LongTR_401/IM-0002-0018.jpg
- Brain_2200809/FLAIR_LongTR_401/IM-0002-0019.jpg
- Brain_2200809/FLAIR_LongTR_401/IM-0002-0020.jpg
- Brain_2200809/sT1W_3D_TFE_701/
- Brain_2200809/sT1W_3D_TFE_701/IM-0005-0001.jpg
- Brain_2200809/sT1W_3D_TFE_701/IM-0005-0002.jpg
- Brain_2200809/sT1W_3D_TFE_701/IM-0005-0003.jpg
- Brain_2200809/sT1W_3D_TFE_701/IM-0005-0004.jpg
- Brain_2200809/sT1W_3D_TFE_701/IM-0005-0005.jpg
- Brain_2200809/sT1W_3D_TFE_701/IM-0005-0006.jpg
- Brain_2200809/sT1W_3D_TFE_701/IM-0005-0007.jpg
- Brain_2200809/sT1W_3D_TFE_701/IM-0005-0008.jpg
- Brain_2200809/sT1W_3D_TFE_701/IM-0005-0009.jpg
- Brain_2200809/sT1W_3D_TFE_701/IM-0005-0010.jpg
- Brain_2200809/sT1W_3D_TFE_701/IM-0005-0011.jpg
- Brain_2200809/sT1W_3D_TFE_701/IM-0005-0012.jpg
- Brain_2200809/sT1W_3D_TFE_701/IM-0005-0013.jpg
- Brain_2200809/sT1W_3D_TFE_701/IM-0005-0014.jpg
- Brain_2200809/sT1W_3D_TFE_701/IM-0005-0015.jpg
- Brain_2200809/sT1W_3D_TFE_701/IM-0005-0016.jpg
- Brain_2200809/sT1W_3D_TFE_701/IM-0005-0017.jpg
- Brain_2200809/sT1W_3D_TFE_701/IM-0005-0018.jpg
- Brain_2200809/sT1W_3D_TFE_701/IM-0005-0019.jpg
- Brain_2200809/sT1W_3D_TFE_701/IM-0005-0020.jpg
- Brain_2200809/sT1W_3D_TFE_701/IM-0005-0021.jpg
- Brain_2200809/sT1W_3D_TFE_701/IM-0005-0022.jpg
- Brain_2200809/sT1W_3D_TFE_701/IM-0005-0023.jpg
- Brain_2200809/sT1W_3D_TFE_701/IM-0005-0024.jpg
- Brain_2200809/sT1W_3D_TFE_701/IM-0005-0025.jpg
- Brain_2200809/sT1W_3D_TFE_701/IM-0005-0026.jpg
- Brain_2200809/sT1W_3D_TFE_701/IM-0005-0027.jpg
- Brain_2200809/sT1W_3D_TFE_701/IM-0005-0028.jpg
- Brain_2200809/sT1W_3D_TFE_701/IM-0005-0029.jpg
- Brain_2200809/sT1W_3D_TFE_701/IM-0005-0030.jpg
- Brain_2200809/sT1W_3D_TFE_701/IM-0005-0031.jpg
- Brain_2200809/sT1W_3D_TFE_701/IM-0005-0032.jpg
- Brain_2200809/sT1W_3D_TFE_701/IM-0005-0033.jpg
- Brain_2200809/sT1W_3D_TFE_701/IM-0005-0034.jpg
- Brain_2200809/sT1W_3D_TFE_701/IM-0005-0035.jpg
- Brain_2200809/sT1W_3D_TFE_701/IM-0005-0036.jpg
- Brain_2200809/sT1W_3D_TFE_701/IM-0005-0037.jpg
- Brain_2200809/sT1W_3D_TFE_701/IM-0005-0038.jpg
- Brain_2200809/sT1W_3D_TFE_701/IM-0005-0039.jpg
- Brain_2200809/sT1W_3D_TFE_701/IM-0005-0040.jpg
- Brain_2200809/sT1W_3D_TFE_701/IM-0005-0041.jpg
- Brain_2200809/sT1W_3D_TFE_701/IM-0005-0042.jpg
- Brain_2200809/sT1W_3D_TFE_701/IM-0005-0043.jpg
- Brain_2200809/sT1W_3D_TFE_701/IM-0005-0044.jpg
- Brain_2200809/sT1W_3D_TFE_701/IM-0005-0045.jpg
- Brain_2200809/sT1W_3D_TFE_701/IM-0005-0046.jpg
- Brain_2200809/sT1W_3D_TFE_701/IM-0005-0047.jpg
- Brain_2200809/sT1W_3D_TFE_701/IM-0005-0048.jpg
- Brain_2200809/sT1W_3D_TFE_701/IM-0005-0049.jpg
- Brain_2200809/sT1W_3D_TFE_701/IM-0005-0050.jpg
- Brain_2200809/sT1W_3D_TFE_701/IM-0005-0051.jpg
- Brain_2200809/sT1W_3D_TFE_701/IM-0005-0052.jpg
- Brain_2200809/sT1W_3D_TFE_701/IM-0005-0053.jpg
- Brain_2200809/sT1W_3D_TFE_701/IM-0005-0054.jpg
- Brain_2200809/sT1W_3D_TFE_701/IM-0005-0055.jpg
- Brain_2200809/sT1W_3D_TFE_701/IM-0005-0056.jpg
- Brain_2200809/sT1W_3D_TFE_701/IM-0005-0057.jpg
- Brain_2200809/sT1W_3D_TFE_701/IM-0005-0058.jpg
- Brain_2200809/sT1W_3D_TFE_701/IM-0005-0059.jpg
- Brain_2200809/sT1W_3D_TFE_701/IM-0005-0060.jpg
- Brain_2200809/sT1W_3D_TFE_701/IM-0005-0061.jpg
- Brain_2200809/sT1W_3D_TFE_701/IM-0005-0062.jpg
- Brain_2200809/sT1W_3D_TFE_701/IM-0005-0063.jpg
- Brain_2200809/sT1W_3D_TFE_701/IM-0005-0064.jpg
- Brain_2200809/sT1W_3D_TFE_701/IM-0005-0065.jpg
- Brain_2200809/sT1W_3D_TFE_701/IM-0005-0066.jpg
- Brain_2200809/sT1W_3D_TFE_701/IM-0005-0067.jpg
- Brain_2200809/sT1W_3D_TFE_701/IM-0005-0068.jpg
- Brain_2200809/sT1W_3D_TFE_701/IM-0005-0069.jpg
- Brain_2200809/sT1W_3D_TFE_701/IM-0005-0070.jpg
- Brain_2200809/sT1W_3D_TFE_701/IM-0005-0071.jpg
- Brain_2200809/sT1W_3D_TFE_701/IM-0005-0072.jpg
- Brain_2200809/sT1W_3D_TFE_701/IM-0005-0073.jpg
- Brain_2200809/sT1W_3D_TFE_701/IM-0005-0074.jpg
- Brain_2200809/sT1W_3D_TFE_701/IM-0005-0075.jpg
- Brain_2200809/sT1W_3D_TFE_701/IM-0005-0076.jpg
- Brain_2200809/sT1W_3D_TFE_701/IM-0005-0077.jpg
- Brain_2200809/sT1W_3D_TFE_701/IM-0005-0078.jpg
- Brain_2200809/sT1W_3D_TFE_701/IM-0005-0079.jpg
- Brain_2200809/sT1W_3D_TFE_701/IM-0005-0080.jpg
- Brain_2200809/sT1W_3D_TFE_701/IM-0005-0081.jpg
- Brain_2200809/sT1W_3D_TFE_701/IM-0005-0082.jpg
- Brain_2200809/sT1W_3D_TFE_701/IM-0005-0083.jpg
- Brain_2200809/sT1W_3D_TFE_701/IM-0005-0084.jpg
- Brain_2200809/sT1W_3D_TFE_701/IM-0005-0085.jpg
- Brain_2200809/sT1W_3D_TFE_701/IM-0005-0086.jpg
- Brain_2200809/sT1W_3D_TFE_701/IM-0005-0087.jpg
- Brain_2200809/sT1W_3D_TFE_701/IM-0005-0088.jpg
- Brain_2200809/sT1W_3D_TFE_701/IM-0005-0089.jpg
- Brain_2200809/sT1W_3D_TFE_701/IM-0005-0090.jpg
- Brain_2200809/sT1W_3D_TFE_701/IM-0005-0091.jpg
- Brain_2200809/sT1W_3D_TFE_701/IM-0005-0092.jpg
- Brain_2200809/sT1W_3D_TFE_701/IM-0005-0093.jpg
- Brain_2200809/sT1W_3D_TFE_701/IM-0005-0094.jpg
- Brain_2200809/sT1W_3D_TFE_701/IM-0005-0095.jpg
- Brain_2200809/sT1W_3D_TFE_701/IM-0005-0096.jpg
- Brain_2200809/sT1W_3D_TFE_701/IM-0005-0097.jpg
- Brain_2200809/sT1W_3D_TFE_701/IM-0005-0098.jpg
- Brain_2200809/sT1W_3D_TFE_701/IM-0005-0099.jpg
- Brain_2200809/sT1W_3D_TFE_701/IM-0005-0100.jpg
- Brain_2200809/sT1W_3D_TFE_701/IM-0005-0101.jpg
- Brain_2200809/sT1W_3D_TFE_701/IM-0005-0102.jpg
- Brain_2200809/sT1W_3D_TFE_701/IM-0005-0103.jpg
- Brain_2200809/sT1W_3D_TFE_701/IM-0005-0104.jpg
- Brain_2200809/sT1W_3D_TFE_701/IM-0005-0105.jpg
- Brain_2200809/sT1W_3D_TFE_701/IM-0005-0106.jpg
- Brain_2200809/sT1W_3D_TFE_701/IM-0005-0107.jpg
- Brain_2200809/sT1W_3D_TFE_701/IM-0005-0108.jpg
- Brain_2200809/sT1W_3D_TFE_701/IM-0005-0109.jpg
- Brain_2200809/sT1W_3D_TFE_701/IM-0005-0110.jpg
- Brain_2200809/sT1W_3D_TFE_701/IM-0005-0111.jpg
- Brain_2200809/sT1W_3D_TFE_701/IM-0005-0112.jpg
- Brain_2200809/sT1W_3D_TFE_701/IM-0005-0113.jpg
- Brain_2200809/sT1W_3D_TFE_701/IM-0005-0114.jpg
- Brain_2200809/sT1W_3D_TFE_701/IM-0005-0115.jpg
- Brain_2200809/sT1W_3D_TFE_701/IM-0005-0116.jpg
- Brain_2200809/sT1W_3D_TFE_701/IM-0005-0117.jpg
- Brain_2200809/sT1W_3D_TFE_701/IM-0005-0118.jpg
- Brain_2200809/sT1W_3D_TFE_701/IM-0005-0119.jpg
- Brain_2200809/sT1W_3D_TFE_701/IM-0005-0120.jpg
- Brain_2200809/sT1W_3D_TFE_701/IM-0005-0121.jpg
- Brain_2200809/sT1W_3D_TFE_701/IM-0005-0122.jpg
- Brain_2200809/sT1W_3D_TFE_701/IM-0005-0123.jpg
- Brain_2200809/sT1W_3D_TFE_701/IM-0005-0124.jpg
- Brain_2200809/sT1W_3D_TFE_701/IM-0005-0125.jpg
- Brain_2200809/sT1W_3D_TFE_701/IM-0005-0126.jpg
- Brain_2200809/sT1W_3D_TFE_701/IM-0005-0127.jpg
- Brain_2200809/sT1W_3D_TFE_701/IM-0005-0128.jpg
- Brain_2200809/sT1W_3D_TFE_701/IM-0005-0129.jpg
- Brain_2200809/sT1W_3D_TFE_701/IM-0005-0130.jpg
- Brain_2200809/sT1W_3D_TFE_701/IM-0005-0131.jpg
- Brain_2200809/sT1W_3D_TFE_701/IM-0005-0132.jpg
- Brain_2200809/sT1W_3D_TFE_701/IM-0005-0133.jpg
- Brain_2200809/sT1W_3D_TFE_701/IM-0005-0134.jpg
- Brain_2200809/sT1W_3D_TFE_701/IM-0005-0135.jpg
- Brain_2200809/sT1W_3D_TFE_701/IM-0005-0136.jpg
- Brain_2200809/sT1W_3D_TFE_701/IM-0005-0137.jpg
- Brain_2200809/sT1W_3D_TFE_701/IM-0005-0138.jpg
- Brain_2200809/sT1W_3D_TFE_701/IM-0005-0139.jpg
- Brain_2200809/sT1W_3D_TFE_701/IM-0005-0140.jpg
- Brain_2200809/sT1W_3D_TFE_701/IM-0005-0141.jpg
- Brain_2200809/sT1W_3D_TFE_701/IM-0005-0142.jpg
- Brain_2200809/sT1W_3D_TFE_701/IM-0005-0143.jpg
- Brain_2200809/sT1W_3D_TFE_701/IM-0005-0144.jpg
- Brain_2200809/sT1W_3D_TFE_701/IM-0005-0145.jpg
- Brain_2200809/sT1W_3D_TFE_701/IM-0005-0146.jpg
- Brain_2200809/sT1W_3D_TFE_701/IM-0005-0147.jpg
- Brain_2200809/sT1W_3D_TFE_701/IM-0005-0148.jpg
- Brain_2200809/sT1W_3D_TFE_701/IM-0005-0149.jpg
- Brain_2200809/sT1W_3D_TFE_701/IM-0005-0150.jpg
- Brain_2200809/sT1W_3D_TFE_KM_1001/
- Brain_2200809/sT1W_3D_TFE_KM_1001/IM-0008-0001.jpg
- Brain_2200809/sT1W_3D_TFE_KM_1001/IM-0008-0002.jpg
- Brain_2200809/sT1W_3D_TFE_KM_1001/IM-0008-0003.jpg
- Brain_2200809/sT1W_3D_TFE_KM_1001/IM-0008-0004.jpg
- Brain_2200809/sT1W_3D_TFE_KM_1001/IM-0008-0005.jpg
- Brain_2200809/sT1W_3D_TFE_KM_1001/IM-0008-0006.jpg
- Brain_2200809/sT1W_3D_TFE_KM_1001/IM-0008-0007.jpg
- Brain_2200809/sT1W_3D_TFE_KM_1001/IM-0008-0008.jpg
- Brain_2200809/sT1W_3D_TFE_KM_1001/IM-0008-0009.jpg
- Brain_2200809/sT1W_3D_TFE_KM_1001/IM-0008-0010.jpg
- Brain_2200809/sT1W_3D_TFE_KM_1001/IM-0008-0011.jpg
- Brain_2200809/sT1W_3D_TFE_KM_1001/IM-0008-0012.jpg
- Brain_2200809/sT1W_3D_TFE_KM_1001/IM-0008-0013.jpg
- Brain_2200809/sT1W_3D_TFE_KM_1001/IM-0008-0014.jpg
- Brain_2200809/sT1W_3D_TFE_KM_1001/IM-0008-0015.jpg
- Brain_2200809/sT1W_3D_TFE_KM_1001/IM-0008-0016.jpg
- Brain_2200809/sT1W_3D_TFE_KM_1001/IM-0008-0017.jpg
- Brain_2200809/sT1W_3D_TFE_KM_1001/IM-0008-0018.jpg
- Brain_2200809/sT1W_3D_TFE_KM_1001/IM-0008-0019.jpg
- Brain_2200809/sT1W_3D_TFE_KM_1001/IM-0008-0020.jpg
- Brain_2200809/sT1W_3D_TFE_KM_1001/IM-0008-0021.jpg
- Brain_2200809/sT1W_3D_TFE_KM_1001/IM-0008-0022.jpg
- Brain_2200809/sT1W_3D_TFE_KM_1001/IM-0008-0023.jpg
- Brain_2200809/sT1W_3D_TFE_KM_1001/IM-0008-0024.jpg
- Brain_2200809/sT1W_3D_TFE_KM_1001/IM-0008-0025.jpg
- Brain_2200809/sT1W_3D_TFE_KM_1001/IM-0008-0026.jpg
- Brain_2200809/sT1W_3D_TFE_KM_1001/IM-0008-0027.jpg
- Brain_2200809/sT1W_3D_TFE_KM_1001/IM-0008-0028.jpg
- Brain_2200809/sT1W_3D_TFE_KM_1001/IM-0008-0029.jpg
- Brain_2200809/sT1W_3D_TFE_KM_1001/IM-0008-0030.jpg
- Brain_2200809/sT1W_3D_TFE_KM_1001/IM-0008-0031.jpg
- Brain_2200809/sT1W_3D_TFE_KM_1001/IM-0008-0032.jpg
- Brain_2200809/sT1W_3D_TFE_KM_1001/IM-0008-0033.jpg
- Brain_2200809/sT1W_3D_TFE_KM_1001/IM-0008-0034.jpg
- Brain_2200809/sT1W_3D_TFE_KM_1001/IM-0008-0035.jpg
- Brain_2200809/sT1W_3D_TFE_KM_1001/IM-0008-0036.jpg
- Brain_2200809/sT1W_3D_TFE_KM_1001/IM-0008-0037.jpg
- Brain_2200809/sT1W_3D_TFE_KM_1001/IM-0008-0038.jpg
- Brain_2200809/sT1W_3D_TFE_KM_1001/IM-0008-0039.jpg
- Brain_2200809/sT1W_3D_TFE_KM_1001/IM-0008-0040.jpg
- Brain_2200809/sT1W_3D_TFE_KM_1001/IM-0008-0041.jpg
- Brain_2200809/sT1W_3D_TFE_KM_1001/IM-0008-0042.jpg
- Brain_2200809/sT1W_3D_TFE_KM_1001/IM-0008-0043.jpg
- Brain_2200809/sT1W_3D_TFE_KM_1001/IM-0008-0044.jpg
- Brain_2200809/sT1W_3D_TFE_KM_1001/IM-0008-0045.jpg
- Brain_2200809/sT1W_3D_TFE_KM_1001/IM-0008-0046.jpg
- Brain_2200809/sT1W_3D_TFE_KM_1001/IM-0008-0047.jpg
- Brain_2200809/sT1W_3D_TFE_KM_1001/IM-0008-0048.jpg
- Brain_2200809/sT1W_3D_TFE_KM_1001/IM-0008-0049.jpg
- Brain_2200809/sT1W_3D_TFE_KM_1001/IM-0008-0050.jpg
- Brain_2200809/sT1W_3D_TFE_KM_1001/IM-0008-0051.jpg
- Brain_2200809/sT1W_3D_TFE_KM_1001/IM-0008-0052.jpg
- Brain_2200809/sT1W_3D_TFE_KM_1001/IM-0008-0053.jpg
- Brain_2200809/sT1W_3D_TFE_KM_1001/IM-0008-0054.jpg
- Brain_2200809/sT1W_3D_TFE_KM_1001/IM-0008-0055.jpg
- Brain_2200809/sT1W_3D_TFE_KM_1001/IM-0008-0056.jpg
- Brain_2200809/sT1W_3D_TFE_KM_1001/IM-0008-0057.jpg
- Brain_2200809/sT1W_3D_TFE_KM_1001/IM-0008-0058.jpg
- Brain_2200809/sT1W_3D_TFE_KM_1001/IM-0008-0059.jpg
- Brain_2200809/sT1W_3D_TFE_KM_1001/IM-0008-0060.jpg
- Brain_2200809/sT1W_3D_TFE_KM_1001/IM-0008-0061.jpg
- Brain_2200809/sT1W_3D_TFE_KM_1001/IM-0008-0062.jpg
- Brain_2200809/sT1W_3D_TFE_KM_1001/IM-0008-0063.jpg
- Brain_2200809/sT1W_3D_TFE_KM_1001/IM-0008-0064.jpg
- Brain_2200809/sT1W_3D_TFE_KM_1001/IM-0008-0065.jpg
- Brain_2200809/sT1W_3D_TFE_KM_1001/IM-0008-0066.jpg
- Brain_2200809/sT1W_3D_TFE_KM_1001/IM-0008-0067.jpg
- Brain_2200809/sT1W_3D_TFE_KM_1001/IM-0008-0068.jpg
- Brain_2200809/sT1W_3D_TFE_KM_1001/IM-0008-0069.jpg
- Brain_2200809/sT1W_3D_TFE_KM_1001/IM-0008-0070.jpg
- Brain_2200809/sT1W_3D_TFE_KM_1001/IM-0008-0071.jpg
- Brain_2200809/sT1W_3D_TFE_KM_1001/IM-0008-0072.jpg
- Brain_2200809/sT1W_3D_TFE_KM_1001/IM-0008-0073.jpg
- Brain_2200809/sT1W_3D_TFE_KM_1001/IM-0008-0074.jpg
- Brain_2200809/sT1W_3D_TFE_KM_1001/IM-0008-0075.jpg
- Brain_2200809/sT1W_3D_TFE_KM_1001/IM-0008-0076.jpg
- Brain_2200809/sT1W_3D_TFE_KM_1001/IM-0008-0077.jpg
- Brain_2200809/sT1W_3D_TFE_KM_1001/IM-0008-0078.jpg
- Brain_2200809/sT1W_3D_TFE_KM_1001/IM-0008-0079.jpg
- Brain_2200809/sT1W_3D_TFE_KM_1001/IM-0008-0080.jpg
- Brain_2200809/sT1W_3D_TFE_KM_1001/IM-0008-0081.jpg
- Brain_2200809/sT1W_3D_TFE_KM_1001/IM-0008-0082.jpg
- Brain_2200809/sT1W_3D_TFE_KM_1001/IM-0008-0083.jpg
- Brain_2200809/sT1W_3D_TFE_KM_1001/IM-0008-0084.jpg
- Brain_2200809/sT1W_3D_TFE_KM_1001/IM-0008-0085.jpg
- Brain_2200809/sT1W_3D_TFE_KM_1001/IM-0008-0086.jpg
- Brain_2200809/sT1W_3D_TFE_KM_1001/IM-0008-0087.jpg
- Brain_2200809/sT1W_3D_TFE_KM_1001/IM-0008-0088.jpg
- Brain_2200809/sT1W_3D_TFE_KM_1001/IM-0008-0089.jpg
- Brain_2200809/sT1W_3D_TFE_KM_1001/IM-0008-0090.jpg
- Brain_2200809/sT1W_3D_TFE_KM_1001/IM-0008-0091.jpg
- Brain_2200809/sT1W_3D_TFE_KM_1001/IM-0008-0092.jpg
- Brain_2200809/sT1W_3D_TFE_KM_1001/IM-0008-0093.jpg
- Brain_2200809/sT1W_3D_TFE_KM_1001/IM-0008-0094.jpg
- Brain_2200809/sT1W_3D_TFE_KM_1001/IM-0008-0095.jpg
- Brain_2200809/sT1W_3D_TFE_KM_1001/IM-0008-0096.jpg
- Brain_2200809/sT1W_3D_TFE_KM_1001/IM-0008-0097.jpg
- Brain_2200809/sT1W_3D_TFE_KM_1001/IM-0008-0098.jpg
- Brain_2200809/sT1W_3D_TFE_KM_1001/IM-0008-0099.jpg
- Brain_2200809/sT1W_3D_TFE_KM_1001/IM-0008-0100.jpg
- Brain_2200809/sT1W_3D_TFE_KM_1001/IM-0008-0101.jpg
- Brain_2200809/sT1W_3D_TFE_KM_1001/IM-0008-0102.jpg
- Brain_2200809/sT1W_3D_TFE_KM_1001/IM-0008-0103.jpg
- Brain_2200809/sT1W_3D_TFE_KM_1001/IM-0008-0104.jpg
- Brain_2200809/sT1W_3D_TFE_KM_1001/IM-0008-0105.jpg
- Brain_2200809/sT1W_3D_TFE_KM_1001/IM-0008-0106.jpg
- Brain_2200809/sT1W_3D_TFE_KM_1001/IM-0008-0107.jpg
- Brain_2200809/sT1W_3D_TFE_KM_1001/IM-0008-0108.jpg
- Brain_2200809/sT1W_3D_TFE_KM_1001/IM-0008-0109.jpg
- Brain_2200809/sT1W_3D_TFE_KM_1001/IM-0008-0110.jpg
- Brain_2200809/sT1W_3D_TFE_KM_1001/IM-0008-0111.jpg
- Brain_2200809/sT1W_3D_TFE_KM_1001/IM-0008-0112.jpg
- Brain_2200809/sT1W_3D_TFE_KM_1001/IM-0008-0113.jpg
- Brain_2200809/sT1W_3D_TFE_KM_1001/IM-0008-0114.jpg
- Brain_2200809/sT1W_3D_TFE_KM_1001/IM-0008-0115.jpg
- Brain_2200809/sT1W_3D_TFE_KM_1001/IM-0008-0116.jpg
- Brain_2200809/sT1W_3D_TFE_KM_1001/IM-0008-0117.jpg
- Brain_2200809/sT1W_3D_TFE_KM_1001/IM-0008-0118.jpg
- Brain_2200809/sT1W_3D_TFE_KM_1001/IM-0008-0119.jpg
- Brain_2200809/sT1W_3D_TFE_KM_1001/IM-0008-0120.jpg
- Brain_2200809/sT1W_3D_TFE_KM_1001/IM-0008-0121.jpg
- Brain_2200809/sT1W_3D_TFE_KM_1001/IM-0008-0122.jpg
[truncated: 80 more entries]
